# Supplementary material for: Phytochemical Analysis and Antioxidant Activities of Prunus africana Bark, Leea indica and Paullinia pinnata Leaf Extracts
Source: Antioxidants (Basel). 2025 May 30;14(6):666. doi: 10.3390/antiox14060666 (PMC12189430; doi:10.3390/antiox14060666)
Supplement: Supplementary file 1 [file antioxidants-14-00666-s001.zip]

Archive with 1 entries (1 files):
- antioxidants-3637833-supplementary.pdf
